# Supplementary material for: Pembrolizumab and olaparib in homologous-recombination-deficient metastatic pancreatic cancer: the phase 2 POLAR trial
Source: Nat Med. 2026 Mar 25;32(5):1783–93. doi: 10.1038/s41591-026-04299-5 (PMC13190252; doi:10.1038/s41591-026-04299-5)
Supplement: Supplementary file 4 — Zygosity calls for cohorts A and B [file 41591_2026_4299_MOESM4_ESM.xlsx]

## Sheet: mutation_level
Cohort	POLAR_ID	DDR_gene	Hugo_Symbol	Germline_Somatic_ACCESS_availability	Zygosity	Reversion_T3	note	Tumor_Purity	t_var_freq	t_ref_count	t_alt_count	n_ref_count	n_alt_count
A	A01	gBRCA2m	BRCA2	GS	Biallelic	N	Compound somatic + germline	0.406055	0.716418	171	432	.	.
A	A02	gBRCA2m	BRCA2	GS	Biallelic	Y	Reversion post-treatment	0.379834	0.636585	149	261	.	.
A	A05	gBRCA2m	BRCA2	GS	Biallelic	N	Compound somatic + germline	0.27549	0.6625	162	318	.	.
A	A08	gBRCA2m	BRCA2	GS	Biallelic	N	Manually reviewed in IGV; tumor VAF 66% (186 DEL, 95 ref)	0.410514	NA	0	0	.	.
A	A10	gPALB2m	PALB2	GS	Biallelic	N	Compound somatic + germline	0.793244	0.800499	80	321	.	.
A	A19	gPALB2m	PALB2	GS	Biallelic	N	Compound somatic + germline	0.555632	0.381356	146	90	304	0
A	A21	gBRCA2m	BRCA2	GS	Biallelic	Y	Potential reversion mutation in later ACCESS sample	0.23	0.517021	227	243	.	.
A	A23	gBRCA2m	BRCA2	GS	Biallelic	N	Manually reviewed in IGV; tumor VAF 80% (total count 277, 224 INS)	0.87	NA
A	A27	gBRCA2m	BRCA2	GS	Biallelic	N	Compound somatic	0.3	0.272	273	102	430	0
A	A31	gBRCA1m	BRCA1	GS	Biallelic	N	Compound somatic + germline	0.374866	0.205556	143	37	465	0
B	B02	gATMm	ATM	GS	Biallelic	N	Compound somatic + germline	0.667575	0.447525	279	226	.	.
B	B03	gATMm	ATM	GS	Biallelic	N	Compound somatic + germline	0.390699	0.514706	99	105	.	.
B	B07	gCHEK2m	CHEK2	GS	Biallelic	N	Manually reviewed in IGV; tumor VAF 100% (166/166)	0.742081	NA	0	0	.	.
B	B08	gFANCCm	FANCC	GS	Biallelic	N	Compound somatic + germline	0.628291	0.683007	97	209	.	.
B	B12	gATMm	ATM	GS	Biallelic	N	Compound somatic + germline	0.879463	0.903226	36	336	.	.
A	A22	gBRCA1m	BRCA1	GS	Indeterminate	N	Low purity (pathology estimate 10%)	0.190964	0.547393	191	231	.	.
A	A24	gBRCA2m	BRCA2	GS	Indeterminate	N	Low purity (pathology estimate 10%)	0.3	0.491429	178	172	.	.
B	B04	gCHEK2m	CHEK2	GS	Indeterminate	N	Low purity (pathology estimate 10%)	NA	0.477698	363	332	.	.
B	B06	gBLMm	BLM	GS	Indeterminate	N	Indeterminate; low normal VAF (41%)	0.450746	0.50885	222	230	.	.
B	B10_2	gATMm_gMUTYH	MUTYH	GS	Indeterminate	N	Low purity (pathology estimate 15%)	0.357933	0.518634	465	501	.	.
B	B13	gMUTYHm	MUTYH	GS	Indeterminate	N	Low purity (pathology estimate 10%)	0.2	0.522901	250	274	.	.
B	B14	gATMm	ATM	GS	Indeterminate	N	Low purity	0.152461	NA	0	0	.	.
B	B15	gATMm_gMUTYH	MUTYH	GS	Indeterminate	N	Low purity	0.165493	NA	0	0	.	.
A	A07	gBRCA2m	BRCA2	GS	Monoallelic	N	Manually reviewed in IGV; tumor VAF 51% (196 fs del, 191 ref)	0.274507	NA	0	0	.	.
A	A13	gBRCA2m	BRCA2	Somatic_only	Monoallelic	N	Low purity (pathology estimate 20%) but likely monoallelic (tumor VAF = ~1/2 purity)	0.18	0.090301	272	27	249	0
A	A15	gPALB2m	PALB2	GS	Monoallelic	N	Manually reviewed in IGV; tumor VAF 50% (240 DEL, 240 ref)	0.252103	NA	0	0	.	.
B	B10_1	gATMm_gMUTYH	ATM	GS	Monoallelic	N	Gain of WT	0.357933	0.408511	278	192	.	.
B	B11	gCHEK2m	CHEK2	GS	Monoallelic	N	Manually reviewed in IGV; tumor VAF 52% (37 DEL, 34 ref) - low coverage?	0.479591	NA	0	0	.	.
A	A03	gBRCA2m	BRCA2	cfDNA only	NA	N	ACCESS only
A	A04	gBRCA2m	BRCA2	cfDNA only	NA	N	ACCESS only
A	A06	gPALB2m	PALB2	cfDNA only	NA	N	ACCESS only
A	A09	gBRCA1m	BRCA1	cfDNA only	NA	N	ACCESS only
A	A11	gPALB2m	PALB2	cfDNA only	NA	N	ACCESS only
A	A12	gBRCA2m	BRCA2	cfDNA only	NA	N	ACCESS only
A	A14	gBRCA1m	BRCA1	cfDNA only	NA	N	ACCESS only
A	A16	gBRCA2m	BRCA2	cfDNA only	NA	N	ACCESS only
A	A17	gBRCA1m	BRCA1	cfDNA only	NA	N	ACCESS only
A	A18	gBRCA1m	BRCA1	cfDNA only	NA	N	ACCESS only
A	A20	gBRCA2m	BRCA2	cfDNA only	NA	N	ACCESS only
A	A25	gBRCA2m	BRCA2	cfDNA only	NA	N	ACCESS only
A	A26	gBRCA1m	BRCA1	cfDNA only	NA	N	ACCESS only
A	A28	gPALB2m	PALB2	cfDNA only	NA	N	ACCESS only
A	A29	gBRCA1m	BRCA1	cfDNA only	NA	N	ACCESS only
A	A30	gBRCA1m	BRCA1	cfDNA only	NA	N	ACCESS only
A	A32	gBRCA2m	BRCA2	cfDNA only	NA	N	ACCESS only
A	A33	gBRCA2m	BRCA2	cfDNA only	NA	N	ACCESS only
B	B01	gATMm	ATM	cfDNA only	NA	N	ACCESS only
B	B05	gATMm	ATM	cfDNA only	NA
B	B09	gATMm	ATM	cfDNA only	NA	N	ACCESS only
