# Supplementary material for: Pembrolizumab and olaparib in homologous-recombination-deficient metastatic pancreatic cancer: the phase 2 POLAR trial
Source: Nat Med. 2026 Mar 25;32(5):1783–93. doi: 10.1038/s41591-026-04299-5 (PMC13190252; doi:10.1038/s41591-026-04299-5)
Supplement: Supplementary file 5 — Statistical source data for Figs. 2 and 3b−d and Extended Data Figs. 1–3 [file 41591_2026_4299_MOESM5_ESM.xlsx]

## Sheet: Fig 2
POLAR_ID	SAE	Age	Sex	Race	Cohort	Germline_somatic	Mutations	DDR_gene	KRAS	CDKN2A	TILs_Available	TILs	TIL_Density	TMB	IMPACT_HRD	Neoantigen	PFS_months	PFS_6M	PFS_event	OS	OS_Event	Histology	Tumor_Location	Initial_Stage	Previous_Surgery	Surgery_Type	Platinum_Type	Respons_to_Platinum	CA19_9_T1	CEA_T1	ECOG	WBC	NLR_T1	POLAR_BOR	Best_RECIST
A01	Grade 3 Acute Kidney Injury	70	F	White	A	g	BRCA2	gBRCA2m	G12V	1	0	NA	NA	3.3	52	149	50.3	1	0	52.5	0	Adenocarcinoma	Head	IV	No	0	Oxaliplatin	PR	43	2.3	1	7.2	1.9	NA	NA
A02	None	74	M	White	A	g	BRCA2	gBRCA2m	G12V	0	1	4	High	6.6	66	238	1.9	0	1	9.6	1	Adenocarcinoma	Head	IV	No	0	Oxaliplatin	PR	19	2.5	0	6.1	3.4	NA	NA
A03	Grade 3 diarrhea (unlikely)	40	M	White	A	g	BRCA2	gBRCA2m	only cfDNA test available and no variants detected	only ctDNA test available and no variants detected	1	2	Low	NA	NA	NA	20.9	1	0	46.5	0	Adenocarcinoma	Tail	IV	No	0	Oxaliplatin	PR	11	1.9	0	6.6	1.9	PR	-63.4
A04	Grade 3 neutrophil account decreased (unlikely)	61	F	White	A	g	BRCA2	gBRCA2m	no DMP	no DMP	0	NA	NA	NA	NA	NA	46.2	1	0	47.6	0	Adenocarcinoma	Tail	IV	No	0	Oxaliplatin	PR	NA	2.4	0	5.4	1.9	NA	NA
A05	None	50	F	White	A	g	BRCA2	gBRCA2m	G12R	0	1	4	High	2.5	42	181	3.4	0	1	9	1	Adenocarcinoma	Body	IV	No	0	Oxaliplatin	PR	346	2	0	4.5	7.6	NA	NA
A06	Grade 3 anemia (possible), Grade 4 sepsis (no attribution), Grade 3 choleocystitis (x2)	68	F	White	A	g	PALB2	gPALB2m	DMP only for breast cancer	DMP only for breast cancer	0	NA	NA	NA	NA	NA	35.1	1	0	42.8	0	Adenocarcinoma	Head	II	No	0	Cisplatin	PR	23	4.9	1	13.3	7	SD	-13.1
A07	Grade 3 serum amylase increase (possible), Grade 3 lipase increase (possible)	66	M	White	A	g	BRCA2	gBRCA2m	G12V	0	1	3	High	5.8	61	151	36.4	1	0	40.1	0	Adenocarcinoma	Body	IV	No	0	Cisplatin	PR	NA	4.7	0	13.2	6	PR	-61.9
A08	Grade 3 anemia (possible)	65	F	White	A	g	BRCA2	gBRCA2m	G12D	1	1	4	High	6.6	NA	376	36.5	1	0	36.6	0	Adenocarcinoma	Body	IV	No	0	Oxaliplatin	PR	52	4.7	0	5.9	0.7	NA	NA
A09	None	51	M	Asian	A	g	BRCA1	gBRCA1m	G12D	0	1	4	High	6.6	47	NA	6.1	1	1	11.8	1	Adenocarcinoma	Head	II	Yes	Whipple	Oxaliplatin	SD	20	2	0	17.2	6.5	NA	NA
A10	Grade 3 anemia (definite) x3	75	M	White	A	g	PALB2	gPALB2m	Undetected	0	1	3	High	1.6	49	690	28.1	1	0	30.9	0	Acinar	Tail	IV	Yes	Distal	Oxaliplatin	PR	69	3.1	0	4.8	1.7	NA	NA
A11	Grade 3 pneumonitis (definite)	81	F	White	A	g	PALB2	gPALB2m	DMP only for breast cancer	DMP only for breast cancer	1	2	Low	NA	NA	NA	9.2	1	1	26.6	1	Adenocarcinoma	Body	III	No	0	Oxaliplatin	PR	31	2.8	1	4.7	1.7	SD	-23.5
A12	None	62	M	White	A	g	BRCA2	gBRCA2m	no DMP	no DMP	0	NA	NA	NA	NA	NA	11.4	1	1	27.7	1	Adenocarcinoma	Head	IV	No	0	Cisplatin	PR	78	3.2	1	4.6	2.7	PR	-39.9
A13	None	62	F	White	A	g	BRCA2	gBRCA2m	G12D	0	0	NA	NA	4.9	7	8	3.6	0	1	9.9	1	Adenocarcinoma	Head	IV	No	0	Oxaliplatin	PR	92	2.4	0	9.7	7.4	SD	-27.9
A14	Grade 3 Anemia (probable) x2	68	F	White	A	g	BRCA1	gBRCA1m	G12R	0	0	NA	NA	NA	NA	NA	3.1	0	1	18.1	1	Adenocarcinoma	Tail	IV	No	0	Cisplatin	SD	14982	71	1	5.3	0.4	SD	3.9
A15	None	57	F	White	A	g	PALB2	gPALB2m	G12V	0	1	3	High	7.4	46	856	2.8	0	1	4.1	1	Adenocarcinoma	Tail	IV	No	0	Oxaliplatin	PR	10127	41.6	1	4.6	3.8	SD	-1.6
A16	None	40	F	White	A	g	BRCA2	gBRCA2m	G12D	0	1	4	High	NA	NA	NA	8.3	1	1	26	0	Adenocarcinoma	Body	IV	No	0	Oxaliplatin	PR	178	1.8	0	3	0.9	PR	-66.4
A17	None	47	M	White	A	g	BRCA1	gBRCA1m	G12V	0	1	5	High	NA	NA	NA	25.4	1	0	26.9	0	Adenocarcinoma	Head	IV	No	0	Oxaliplatin	PR	20	2.5	0	19.6	12.4	PR	-33.8
A18	None	36	M	White	A	g	BRCA1	gBRCA1m	only cfDNA test available and no variants detected	only ctDNA test available and no variants detected	1	2	Low	NA	NA	NA	8.8	1	1	25.4	0	Adenocarcinoma	Tail	IV	No	0	Oxaliplatin	PR	190	11	1	8.7	2.8	PR	-40.6
A19	None	62	M	White	A	g	PALB2	gPALB2m	only cfDNA test available and no variants detected	only ctDNA test available and no variants detected	1	1	Low	NA	NA	NA	6.2	1	1	10.6	1	Acinar	Head	IV	No	0	Oxaliplatin	PR	NA	3	0	8.2	8.6	NA	NA
A20	None	51	M	White	A	g	BRCA2	gBRCA2m	no DMP	no DMP	0	NA	NA	NA	NA	NA	1.9	0	1	4.6	1	Adenosquamous	Head	IV	No	0	Oxaliplatin	PR	991	2.1	1	4.9	2.7	PD	47.2
A21	None	72	F	White	A	g	BRCA2	gBRCA2m	Q61K	0	1	4	High	NA	4	10	7.6	1	1	9.7	1	Adenocarcinoma	Head	II	Yes	Whipple	Cisplatin	PR	19	1.6	0	4	2.3	PR	-37.2
A22	Grade 3 Anemia (probable)	49	F	White	A	g	BRCA1	gBRCA1m	G12D	0	1	3	High	4.9	11	77	4.1	0	1	13.2	1	Adenocarcinoma	Body	IV	No	0	Cisplatin	PR	13	1.8	0	8.1	2.7	NA	NA
A23	None	71	F	White	A	g	BRCA2	gBRCA2m	Undetected	1	0	NA	NA	3.3	62	325	20.7	1	0	21.4	0	Acinar	Head	IV	No	0	Cisplatin	PR	74	6.6	1	5.3	4.8	NA	NA
A24	None	77	F	White	A	g	BRCA2	gBRCA2m	G12V	0	0	NA	NA	1.6	NA	11	1.3	0	1	1.4	0	Adenocarcinoma	Head	IV	No	0	Oxaliplatin	PR	339	4.1	0	7	3.1	PD	54.9
A25	Grade 3 anemia (definite) x2	74	M	White	A	g	BRCA2	gBRCA2m	cfDNA only	ctDNA only	0	NA	NA	NA	NA	NA	4	0	1	11.1	1	Adenocarcinoma	Body	IV	No	0	Oxaliplatin	PR	57	1.3	1	3.9	2.9	SD	-10.1
A26	Grade 3 seizure (unrelated)	41	F	White	A	g	BRCA1	gBRCA1m	no DMP	no DMP	0	NA	NA	NA	NA	NA	1.9	0	1	6	1	Adenocarcinoma	Head	III	No	0	Oxaliplatin	PR	18	2.7	0	4.3	4.4	PD	109.4
A27	Grade 3 fatigue (possible), Grade 3 anorexia (unlikely)	78	M	White	A	g	BRCA2	gBRCA2m	G12V	1	1	4	High	14	NA	460	1.3	0	1	1.5	1	Adenocarcinoma	Head	III	No	0	Oxaliplatin	PR	363	14.9	1	3.6	1	PD	16.5
A28	Grade 3 abdominal infections (possible)	43	M	Asian	A	g	PALB2	gPALB2m	G12R	0	1	4	High	3.3	30	206	13.9	1	1	20.1	0	Adenocarcinoma	Tail	II	Yes	Distal	Oxaliplatin	PR	15	0	0	8.8	0.7	NA	NA
A29	Grade 3 Anemia (probable) x4	68	M	White	A	g	BRCA1	gBRCA1m	G12D	0	0	NA	NA	2.5	22	230	17.8	1	0	19.4	0	Adenocarcinoma	Head	IV	No	0	Oxaliplatin	SD	66	4.2	0	9.2	7.7	NA	NA
A30	Grade 3 anemia (definite), grade 3 neuropathy (unrelated)	51	F	White	A	g	BRCA1	gBRCA1m		1	0	NA	NA	4.9	NA	NA	6.1	1	1	13.6	0	Adenocarcinoma	Tail	IV	No	0	Oxaliplatin	PR	10	1.6	0	6.8	3.4	SD	3.7
A31	Grade 3 Anemia (probable) x3	61	F	White	A	g	BRCA1	gBRCA1m	Q61H	0	1	3	High	5.8	67	387	5.3	0	1	7	1	Adenocarcinoma	Tail	IV	No	0	Oxaliplatin	PR	2137	2.9	1	11.3	5.3	SD	-9.3
A32	None	57	F	White	A	g	BRCA2	gBRCA2m	no DMP	no DMP	0	NA	NA	NA	NA	NA	16.1	1	0	15.8	0	Adenocarcinoma	Head	III	Yes	Whipple	Oxaliplatin	SD	11	1.5	0	9.2	3.6	NA	NA
A33	None	57	M	White	A	g	BRCA2	gBRCA2m	Undetected	0	0	NA	NA	4.1	NA	NA	12.2	1	0	14.7	0	Adenocarcinoma	Tail	IV	No	0	Oxaliplatin	PR	38	7.7	0	4.3	3.5	SD	-8.2
B01	None	76	F	White	B	g	ATM	gATMm	G12R	0	1	2	Low	NA	NA	NA	1.8	0	1	23.6	1	Adenocarcinoma	Tail	IV	No	0	Oxaliplatin	PR	631	3.5	1	6.9	1.8	PD	26.3
B02	None	54	M	Asian	B	g	ATM	gATMm	Q61L	1	1	3	High	4.4	40	55	2	0	1	9.7	1	Adenocarcinoma	Tail	IV	No	0	Oxaliplatin	PR	NA	5.9	1	4.5	2.2	PD	48.7
B03	Lipase increased (possible)	42	M	White	B	g	ATM	gATMm	Undetected	0	0	NA	NA	0.8	12	119	2	0	1	12	1	Adenocarcinoma	Tail	IV	No	0	Oxaliplatin	PR	2639	5.5	1	4.3	6.6	SD	6.6
B04	None	43	F	White	B	g	CHEK2	gCHEK2m	G12V	0	1	3	High	0.9	NA	29	11.7	1	1	33.2	1	Adenocarcinoma	Head	II	Yes	Whipple	Oxaliplatin	PR	17	2.2	1	2.1	2	NA	NA
B05	Grade 3 anemia (unlikely)	71	F	White	B	g	ATM	gATMm	no DMP	no DMP	0	NA	NA	NA	NA	NA	4.8	0	1	41.9	0	Adenocarcinoma	Body	IV	No	0	Oxaliplatin	SD	70	3.8	0	5.1	3.5	SD	-7.9
B06	Grade 3 Anemia (probable)	57	F	Black	B	g	BLM	gBLMm	Undetected	0	0	NA	NA	14.8	67	1733	39.3	1	0	40.9	0	Adenocarcinoma	Tail	IV	No	0	Oxaliplatin	PR	24	18.7	1	3.8	0.7	PR	-42.2
B07	None	66	M	White	B	g	CHEK2	gCHEK2m	G12D	0	1	3	High	3.3	45	86	4	0	1	11.6	1	Adenocarcinoma	Head	IV	No	0	Oxaliplatin	PR	16	3	0	16.9	37.3	SD	-25.4
B08	None	71	F	White	B	g	FANCC	gFANCCm	G12D	0	1	2	Low	4.9	49	231	9	1	1	12.9	1	Adenocarcinoma	Head	IV	No	0	Oxaliplatin	PR	49	6.1	1	4.1	5	NA	NA
B09	Grade 3 duodenal stenosis	65	M	White	B	g	ATM	gATMm	only cfDNA test available and no variants detected	only ctDNA test available and no variants detected	0	NA	NA	NA	NA	NA	6.1	1	1	15.1	1	Adenocarcinoma	Head	IV	No	0	Oxaliplatin	SD	13	3	1	11.7	5.4	SD	-23.3
B10	None	61	F	White	B	g	ATM	gATMm_gMUTYH	G12D	0	1	5	High	2.5	23	944	11	1	1	27	1	Adenocarcinoma	Head	IV	No	0	Oxaliplatin	PR	25	1.7	0	4.3	0.8	SD	-22.4
B11	None	60	M	White	B	g	CHEK2	gCHEK2m	G12V	0	1	2	Low	4.9	10	381	1.4	0	1	6	1	Adenocarcinoma	Head	IV	No	0	Oxaliplatin	PR	467	8.5	0	30.6	17.5	PD	48.3
B12	Grade 3 diarrhea (definite) x2, Grade 2 cholitis	73	M	White	B	g	ATM	gATMm	G12D	1	0	NA	NA	3.3	32	155	8.8	1	1	18.1	1	Adenocarcinoma	Tail	IV	No	0	Oxaliplatin	PR	38	2.1	0	4.3	2.6	SD	-22.3
B13	None	67	M	White	B	g	MUTYH	gMUTYHm	G12D	0	0	NA	NA	1.6	7	53	4	0	1	14.2	1	Adenocarcinoma	Tail	IV	No	0	Oxaliplatin	PR	NA	23.5	1	4.1	1.1	SD	11.2
B14	G3 Small intestinal obstruction (unrelated)	62	F	White	B	g	ATM	gATMm	G12V	0	0	NA	NA	2.5	25	NA	4	0	1	18.2	1	Adenocarcinoma	Body	IV	No	0	Oxaliplatin	PR	383	3.9	2	6.8	6.2	SD	5.6
B15	None	61	M	White	B	g	MUTYH, ATM	gATMm_gMUTYH	G12R	0	1	1	Low	1.6	NA	NA	14.5	1	1	28.9	0	Adenocarcinoma	Head	II	Yes	Whipple	Oxaliplatin	PR	49	2	0	3.9	1.8	NA	NA
C01	None	73	F	White	C				G12D	0	1	2	Low	2.6	26	NA	1.9	0	1	10.7	1	Adenocarcinoma	Body	IV	No	0	Oxaliplatin	PR	19	1.8	0	8.2	6.1	PD	-17
C02	Stage 3 hyperglycemia (definite)	58	F	Asian	C				G12D	1	0	NA	NA	4.9	47	NA	11.6	1	1	19	1	Adenocarcinoma	Head	IV	No	0	Oxaliplatin	PR	18	3	0	5	0.9	CR	-100
C03	None	70	M	White	C				G12V	1	1	4	High	2.6	NA	27	3.3	0	1	10.4	1	Adenocarcinoma	Head	IV	No	0	Oxaliplatin	PR	144	1.3	0	8.8	4.1	SD	-1.8
C05	None	70	F	White	C				G12R	1	1	2	Low	2.6	41	153	4.8	0	1	37.5	1	Adenocarcinoma	Tail	IV	No	0	Oxaliplatin	PR	1233	8.1	0	3.3	2	SD	-5.6
C06	None	67	F	Black	C				G12V	1	1	3	High	5.3	12	191	4.7	0	1	25.3	1	Adenocarcinoma	Body	IV	No	0	Oxaliplatin	PR	51	1.4	0	5.7	2.4	SD	2.7
C07	None	72	F	White	C				G12V	1	1	1	Low	4.4	21	470	4	0	1	10.4	1	Adenocarcinoma	Head	IV	No	0	Oxaliplatin	PR	7	11.2	0	4.2	3.3	SD	-21.7
C08	None	62	M	White	C				G12I	1	1	1	Low	4.1	2	9	1.3	0	1	6.6	1	Adenocarcinoma	Tail	IV	No	0	Oxaliplatin	PR	18542	8.6	0	5.9	2.8	PD	59.5
C09	None	43	M	White	C				G12L	0	1	2	Low	4.1	28	123	4	0	1	14.5	1	Adenocarcinoma	Tail	IV	No	0	Oxaliplatin	PR	28	1.8	1	6.9	6	PR	-47.3
C10	Grade 3 muccositis (possible)	65	F	White	C				G12R	1	1	2	Low	6.6	NA	334	8	1	1	23.8	1	Adenocarcinoma	Body	IV	No	0	Oxaliplatin	PR	36	8.2	1	5.7	3.3	SD	-1.2
C11	None	58	F	White	C				cfDNA only	cfDNA only	0	NA	NA	NA	NA	NA	1.9	0	1	9.1	1	Adenocarcinoma	Body	IV	No	0	Oxaliplatin	PR	1290	22.8	1	3.5	0.5	PD	10.6
C12	None	71	F	White	C				G12R	0	1	3	High	NA	NA	NA	1.9	0	1	6.2	1	Adenocarcinoma	Head	IV	No	0	Oxaliplatin	PR	2507	74.3	1	67	32.5	PD	60.4
C13	None	69	M	White	C				G12D	1	1	2	Low	3.3	1	21	1.9	0	1	5	1	Adenocarcinoma	Tail	IV	No	0	Oxaliplatin	PR	304	3.4	1	6.6	6.4	PD	1.6
C14	Grade 3 Biliary obstruction, Grade 3 blood bilirubin increased, Grade 3 duodenal obstruction	46	M	Asian	C				G12D	1	1	2	Low	8.2	37	NA	3.4	0	1	8.5	1	Adenocarcinoma	Head	IV	No	0	Oxaliplatin	PR	737	8.9	0	22.6	8.4	NA	NA
C15	None	46	M	Asian	C				G12D	1	1	5	High	1.6	19	24	1.3	0	1	8.9	1	Adenocarcinoma	Head	IV	No	0	Oxaliplatin	PR	265	12.2	0	29	14.1	PD	-2.4
C16	Grade 3 Anemia (probable), Grade 3 biliary tract infection (unrelated)	62	M	White	C				cfDNA only	cfDNA only	0	NA	NA	NA	NA	NA	2.1	0	1	11.3	1	Adenocarcinoma	Head	IV	No	0	Oxaliplatin	PR	25	1.8	1	6	3.4	PD	NA

## Sheet: Fig 3b
Tumor_Sample_Barcode	Cohort	POLAR_ID	Purity	Ploidy	WES_TMB	WGD	HRD_gene	Zygosity	KRAS	CDKN2A_HOMDEL	FGA	IMPACT_HRD	IMPACT_HRD_Quartile	IMPACT_HRD_by_median	Prior_Platinum	Platinum_Type	Duration.on.plat	Respons_to_Platinum	Histology	Tumor_location	Surgery	BOR	PFS	PFS_event	OS	OS_event	T00_site	TILs	Neoantigen_Burden	Neoantigen_Quartile
s_C_MXATX5_P002_d02	A	A01	0.41	3.2	2.8	TRUE	gBRCA2m	?	G12V	Yes	0.51	54	4	High	1	Oxaliplatin	6.02	PR	Adenocarcinoma	Head	No		50.3	0	52.5	0	Pancreas	0	227	3
s_C_R9EEWC_M002_d02	A	A02	0.3	2.5	3.7	TRUE	gBRCA2m	Biallelic	G12V	Yes	0.053	66	4	High	1	Oxaliplatin	3.45	PR	Adenocarcinoma	Head	No		1.9	1	9.6	1	Liver	4	312	3
s_C_PFHLPX_P001_d01	A	A05	0.31	2	2.5	FALSE	gBRCA2m	?	G12R	No	0.087	42	3	High	1	Oxaliplatin	5.03	PR	Adenocarcinoma	Body	No		3.4	1	9	1	Pancreas	4	208	3
s_C_D5Y09N_M004_d04	A	A07	0.25	1.8	2.2	FALSE	gBRCA2m	?	G12V	No	0.036	61	4	High	1	Cisplatin	4.27	PR	Adenocarcinoma	Body	No	PR	36.4	0	40.1	0	Pancreas	3	193	3
s_C_UKDVNU_P002_d02	A	A08	0.43	3	4.6	TRUE	gBRCA2m_gFLCNm	Biallelic	G12D														36.5	0	36.6	0		NA	420	4
s_C_40WYWJ_P002_d02	A	A10	0.78	1.9	3.1	FALSE	gPALB2m	?	WT	No	0.383	49	3	High	1	Oxaliplatin	4.14	PR	Acinar	Tail	Radical resection		28.1	0	30.9	0	Pancreas	3	404	4
s_C_2PAR9L_P002_d02	A	A13	0.34	9.7	0.1	TRUE	sBRCA2m	Monoallelic	G12D	No	0	7	1	Low	1	Oxaliplatin	3.9	PR	Adenocarcinoma	Head	No	SD	3.6	1	9.9	1	Liver and Pancreas	0	8	1
s_C_NE6H83_M001_d01	A	A15	0.25	1.9	3.2	FALSE	gPALB2m	?	G12V	No	0.012	46	3	High	1	Oxaliplatin	4.8	PR	Adenocarcinoma	Tail	No	SD	2.8	1	4.1	1	Liver	3	433	4
s_C_50L66X_M002_d02	A	A22	0.2	1.9	1.1	FALSE	gBRCA1m	?	G12D	No	0				1	Cisplatin	5.4	PR	Adenocarcinoma	Body	No		4.1	1	13.2	1	Liver	3	79	2
s_C_AA1EKT_M001_d01	A	A23	0.86	1.8	4.2	FALSE	gBRCA2m	Biallelic	Amplification	Yes	0.184	62	4	High	1	Cisplatin	3.7	PR	Acinar	Head	No		20.7	0	21.4	0	Lymph node	0	348	4
s_C_RMTAFF_P002_d02	A	A24	NA	2	0.3	FALSE	gBRCA2m	NA	G12V	No	0				1	Oxaliplatin	4.1	PR	Adenocarcinoma	Head	No	PD	1.3	1	1.4	0	Pancreas	NA	13	1
s_C_7YPV9N_M002_d02	A	A27	0.39	1.9	7.6	FALSE	gBRCA2m	Biallelic	G12V	No	0.316				2	Oxaliplatin	6.1	PR	Adenocarcinoma	Head	No	SD	1.3	1	1.5	1	Pancreas	4	88	2
s_C_WN3247_P002_d02	A	A28	0.27	2	2.4	FALSE	gPALB2m	NA	G12R	No	NA	30	2	Low	1	Oxaliplatin	3.7	PR	Adenocarcinoma	Tail	Distal		13.9	1	20.1	0	Pancreas	4	259	3
s_C_XC8LWU_P002_d02	A	A29	0.21	2.2	2.4	FALSE	gBRCA2m	?	G12D	No	0.006	22	2	Low	1	Oxaliplatin	3.5	SD	Adenocarcinoma	Head	NA		17.8	0	19.4	0	Pancreas	0	303	3
s_C_60PAHN_M002_d02	A	A31	0.37	1.9	4	FALSE	gBRCA1m	Biallelic	Q61H	No	0.152	67	4	High	1	Oxaliplatin	4.4	PR	Adenocarcinoma	Tail	No	SD	5.3	1	7	1	Liver	3	470	4
s_C_W7LMCW_M001_d01	B	B02	0.67	1.8	0.8	FALSE	gATMm	NA	Q61L	Yes	0.378	40	3	High	1	Oxaliplatin	13.4	PR	Adenocarcinoma	Tail	No	PD	2	1	9.7	1	Liver	3	57	1
s_C_8VEHDM_M002_d02	B	B03	0.21	1.8	1.2	FALSE	gATMm	NA	WT	No	0.077	12	1	Low	1	Oxaliplatin	7.2	PR	Adenocarcinoma	Tail	No	SD	2	1	12	1	NA	0	132	2
s_C_20WTXY_P001_d01	B	B04	0.3	2.1	0.8	TRUE	gCHEK2m	NA	G12V	No	0				1	Oxaliplatin	7.2	PR	Adenocarcinoma	Head	Yes		11.7	1	33.2	1	Pancreas	3	36	1
s_C_1E06M6_P003_d03	B	B06	0.52	2.8	12.8	TRUE	gBLMm	NA	WT	No	0.395	67	4	High	1	Oxaliplatin	4.6	PR	Adenocarcinoma	Tail	No	PR	39.3	0	40.9	0	Pancreas	NA	1807	4
s_C_20X3A6_M002_d02	B	B07	0.74	1.8	1.6	FALSE	gCHEK2m	NA	G12D	No	0.469	46	3	High	1	Oxaliplatin	5.1	PR	Adenocarcinoma	Head	No	SD	4	1	11.6	1	Liver	3	126	2
s_C_MV3LXF_M001_d01	B	B08	0.63	1.9	4.4	FALSE	gFANCCm	NA	G12D	No	0	49	3	High	2	Oxaliplatin	5.6	PR	Adenocarcinoma	Head	No		9	1	12.9	1	Small bowel	2	338	3
s_C_VCH6NM_M002_d02	B	B10	0.33	1.9	1.3	FALSE	gATMm_gMUTYHm	NA	G12D	No	0.131	68	4	High	1	Oxaliplatin	6.3	PR	Adenocarcinoma	Head	No	SD	11	1	27	1	Lymph node	5	123	2
s_C_HU2V1P_M001_d01	B	B11	0.48	3.3	4.1	TRUE	gCHEK2m	NA	G12V	No	0.488	78	4	High	2	Oxaliplatin	3.7	PR	Adenocarcinoma	Head	No	PD	1.4	1	6	1	Liver	2	424	4
s_C_2ALLP6_P002_d02	B	B12	0.87	1.9	2	FALSE	gATMm	NA	G12D	Yes	0.273	32	2	Low	1	Oxaliplatin	3.3	PR	Adenocarcinoma	Tail	No	SD	8.8	1	18.1	1	Pancreas	0	181	3
s_C_06VCC5_P001_d01	B	B13	0.18	2.7	0.6	TRUE	gMUTYHm	NA	G12D	No	0.001	8	1	Low	1	Oxaliplatin	6.1	PR	Adenocarcinoma	Tail	No	SD	4	1	14.2	1	Pancreas	NA	60	2
s_C_8C7DN5_P018_d16	C	C01	0.22	1.7	1.2	FALSE	HRP	NA	G12D	No	0	27	2	Low	1	Oxaliplatin	5.6	PR	Adenocarcinoma	Body	No	PD	1.9	1	10.7	1	Pancreas	NA	94	2
s_C_L2L3WM_P001_d01	C	C03	NA	2	0.4	FALSE	HRP	NA	G12V	No	0.021				1	Oxaliplatin	10.7	PR	Adenocarcinoma	Head	No	PR	3.3	1	10.4	1	Pancreas	4	28	1
s_C_X3LP65_M003_d02	C	C05	0.47	3.2	1.9	TRUE	HRP	NA	G12R	Yes	0.327	41	3	High	1	Oxaliplatin	4.2	PR	Adenocarcinoma	Tail	No	SD	4.8	1	37.5	1	Liver	2	165	3
s_C_MU9VP5_M001_d01	C	C06	0.6	1.6	1.7	FALSE	HRP	NA	G12V	No	0.22	12	1	Low	1	Oxaliplatin	7.9	PR	Adenocarcinoma	Body	No	SD	4.7	1	25.3	1	Liver	3	139	2
s_C_DWPAFN_P006_d03	C	C07	0.72	1.8	5.3	FALSE	HRP	NA	G12V	No	0.274	23	2	Low	1	Oxaliplatin	4.6	PR	Adenocarcinoma	Head	No	SD	4	1	10.4	1	Pancreas	1	612	4
s_C_FWWJAV_M004_d04	C	C08	0.16	2	0.7	FALSE	HRP	NA	G12I	No	0	3	1	Low	1	Oxaliplatin	4.4	PR	Adenocarcinoma	Tail	No	PD	1.3	1	6.6	1	Liver	1	23	1
s_C_8RK2L2_M002_d02	C	C09	0.23	1.9	1.3	FALSE	HRP	NA	G12L	No	0.015	28	2	Low	1	Oxaliplatin	4.1	PR	Adenocarcinoma	Tail	Yes	PR	4	1	14.5	1	Omentum	2	144	2
s_C_RKFKPH_P004_d04	C	C10	0.71	1.9	2	FALSE	HRP	NA	G12R	No	0.147				1	Oxaliplatin	5.3	PR	Adenocarcinoma	Body	No	SD	8	1	23.8	1	Pancreas	2	387	4
s_C_K254E3_M001_d01	C	C13	NA	2	0.5	FALSE	HRP	NA	G12D	No	0	3	1	Low	1	Oxaliplatin	6.3	PR	Adenocarcinoma	Tail	Yes	SD	1.9	1	5	1	Right femoral hernia	2	30	1
s_C_L21N79_M001_d01	C	C15	0.3	2.2	0.3	FALSE	HRP	NA	G12D	No	0.005	19	2	Low	2	Oxaliplatin	5.1	PR	Adenocarcinoma	Head	No	SD	1.3	1	8.9	1	left abdomen	5	25	1

## Sheet: Fig 3c
POLAR_ID	Cohort	TIL	TILS	Best.change.target	0	9	18	27	39	51	63	75	87	99	111	123	135
A33	A			-8.2	0	-8.2	-16.3	-16.4	-26.6	-27.6
A31	A	3	3	-9.3	0	-9.3	-1.9
A30	A			3.7	0	3.7	68.6	63.9
A27	A	4	4	16.5	0	16.5
A26	A			109.4	0	109.4
A25	A			13.2	0	-10.1	13.2
A24	A		0	54.9	0	54.9
A21	A	4		-37.2	0	-22.3	-36.9	-37.2
A20	A			47.2	0	47.2
A18	A	2		-40.6	0	-18.2	-27.4	-40.6	-34.3	-26.6
A17	A	5		-33.8	0	-4.4	-18.1	-32.5	-30.6	-33.8	-22.5	-38.1	-40.6	-41.9	-40.6
A16	A	4		-66.4	0	-37.1	-38.8	-57.8	-60.3	-66.4
A15	A	3	3	-1.6	0	-1.6	19.2
A14	A			3.9	0	3.9
A13	A		0	-27.9	0	-27.9	22.5
A12	A			-64.8	0	-3.9	-8.2	-31.3	-39.9	-50.2	-42.1	-64.8
A11	A	2		-23.5	0	-21.3	-23.5	-4.9	-4.9	10.4	19.1	20.8	20.2
A07	A	3	3	-61.9	0	-27.2	-55.3	-46.2	-48.5	-61.9	-61.9	-61.9	-61.9	-61.9	-61.9	-61.9	-61.9
A06	A			-13.1	0	7.4	4.8	6.6	12.2	7	2.6	-9.6	-13.1	-10.9	-3.1	31.4	36.7
A03	A	2		-63.4	0	-16.4	-31.1	-43.1	-47.5	-46.8	-54.4	-60.8	-63.4

## Sheet: Fig 3d
Cohort	POLAR_ID	Neoantigen_Burden	TMB	IMPACT_HRD	PFS	PFS_event	CD3	CD3_CD8	CD68
A	A01	227	3.3	54	47.4	0
A	A02	312	11.5	66	1.9	1	1.72911	0	5.76369
A	A03				20.9	0	21.1268	7.04225	5.6338
A	A05	208	2.5	42	3.5	1
A	A07	193	5.8	61	33.5	0	0.210674	0	0.0702247
A	A08	420			31	0
A	A09		6.6	47	6.17	1	19.2308	7.69231	0
A	A10	404	1.6	49	25.3	0	9.48789	25.6451	13.2592
A	A10				25.3	0	22.5	10	2.5
A	A13	8	4.9	7	3.7	1
A	A15	433	7.4	46	2.83	1	6.81818	1.13636	11.3636
A	A15				2.83	1	9.86842	0.657895	15.1316
A	A16		9.1		8.3	1	2.71451	1.38846	5.36661
A	A18		4.9		9	1	0.778643	0.444939	4.11568
A	A19		4.1		6.3	1	2.15054	3.22581	4.30108
A	A20				1.97	1	3.20366	1.60183	24.0275
A	A20				1.97	1	47.0588	3.67647	3.67647
A	A22	79	4.9		4.1	1
A	A23	348	2	62	17.2	0
A	A24	13	1.6		1.37	1
A	A27	88	14		1.37	1
A	A28	259		30	13.9	1	0	0.955414	17.1975
A	A29	303	2.5	22	15	0
A	A31	470	5.8	67	5.3	1	9.16667	3.33333	2.5
A	A33				12.2	0	34.8485	2.42424	2.42424
B	B02	57	4.4	40	2	1	14.0741	0	0.246914
B	B02				2	1	21.4244	3.011	10.7701
B	B03	132	0.8	12	2.1	1	34.0426	18.4397	9.92908
B	B04	36	0.9		11.8	1	12.1439	30.8846	3.5982
B	B05				4.9	1	21.0191	0	5.09554
B	B06	1807	14.8	67	36.7	0	26.4706	3.92157	0.980392
B	B07	126	3.3	46	11.6	1
B	B08	338	4.9	49
B	B10	123	2.5	68	11.2	1	28	4	0
B	B10				11.2	1	45.283	3.14465	1.25786
B	B11	424	4.9	78	1.4	1
B	B12	181	3.3	32	9	1
B	B13		1.6	8	4.1	1	8.82852	0	14.601
C	C01	94	2.6	27	2	1	0	0	0
C	C05	165	2.6	41	4.9	1	4.11765	1.68067	13.6134
C	C06	139	5.3	12	4.7	1	2.5393	0.483676	11.6082
C	C08	23	4.1	3	1.3	1
C	C09	144	4.1	28	4.1	1	3.65101	0.778523	9.74497
C	C10	387	6.6		23.8	1
C	C12				2	1	4.8048	0.3003	6.60661
C	C13	30	3.3	3	2	1	0.574383	0.114877	6.20333
C	C13				2	1	1.23001	0.246002	3.32103
C	C14		8.2	37
C	C15	25	1.6	19	1.3	1	17.0398	0.248756	0

## Sheet: ED Fig 1
POLAR_ACCESS_ID	POLAR_ID	Age	Sex	Race	Cohort	Germline_somatic	Mutations	DDR_gene	KRAS	CDKN2A	TILs	TMB	ntai	lst	hrd_loh	GIS	Neoantigen	PFS_months	PFS_6M	PFS_event	OS	OS_Event	Histology	Tumor_Location	Initial_Stage	Previous_Surgery	Surgery_Type	Prior_Platinum	Platinum_Type	Duration_On_Platinum	Respons_to_Platinum	CA199_T1	CEA_T1	ECOG	Baseline_sites_of_disease	POLAR_BOR	Best_RECIST	cfDNA_CMO_PT_ID	cfDNA_T1	cfDNA_T2	cfDNA_T1_T2_dynamic	Note
A01_T1	A01	70	F	White	A	g	BRCA2	gBRCA2m	G12V	1		3.3	20	21	11	52	149	50.3	1	0	52.5	0	Adenocarcinoma	Head	IV	No	0	1	Oxaliplatin	6.02	PR	43	2.3	1	Pancreas, liver	Undefined	Undefined	C-MXATX5	NA	0		QC-flagged but likely mRD
A04_T1	A04	61	F	White	A	g	BRCA2	gBRCA2m	No DMP	No DMP								46.2	1	0	47.6	0	Adenocarcinoma	Tail	IV	No	0	1	Oxaliplatin	28.73	PR		2.4	0	Pancreas, liver, spleen, lung	Undefined	Undefined	C-W96JRF	0	0.0047		mRD
B06_T1	B06	57	F	Black	B	g	BLM	gBLMm	Undetected	0	not suitable for review	14.8	30	24	13	67	1733	39.3	1	0	40.9	0	Adenocarcinoma	Tail	IV	No	0	1	Oxaliplatin	4.6	PR	24	18.7	1	Pancreas, peritoneum	PR	-42.2	C-1E06M6	0.000911111	0.0005	-0.000411111	mRD
A08_T1	A08	65	F	White	A	g	BRCA2	gBRCA2m	G12D	1	4	6.6					376	36.5	1	0	36.6	0	Adenocarcinoma	Body	IV	No	0	1	Oxaliplatin	3.85	PR	52	4.7	0	Pancreas, liver, lymph nodes	Undefined	Undefined	C-UKDVNU	0.00014	0.00052	0.00038	near-mRD
A07_T1	A07	66	M	White	A	g	BRCA2	gBRCA2m	G12V	0	3	5.8	21	27	13	61	151	36.4	1	0	40.1	0	Adenocarcinoma	Body	IV	No	0	1	Cisplatin	4.27	PR		4.7	0	Liver, lung	PR	-61.9	C-D5Y09N	0	0.000175	0.000175	near-mRD
A06_T1	A06	68	F		A	g	PALB2	gPALB2m	DMP only for breast cancer	DMP only for breast cancer								35.1	1	0	42.8	0	Adenocarcinoma	Head	II	No	0	1	Cisplatin	10.39	PR	23	4.9	1	Pancreas, lungs	SD	-13.1	C-PE2CRP	0.0026	0.00133333	-0.00126667
A17_T1	A17	47	M	White	A	g	BRCA1	gBRCA1m	G12V	0	5							25.4	1	0	26.9	0	Adenocarcinoma	Head	IV	No	0	1	Oxaliplatin	4.2	PR	20	2.5	0	Pancreas, liver	PR	-33.8	C-A43YMP	0	0	0
B15_T1	B15	61	M	White	B	g	MUTYH, ATM	gATMm_gMUTYH	G12R	0	1	1.6						14.5	1	1	28.9	0	Adenocarcinoma	Head	II	Yes	Whipple	1	Oxaliplatin	8.3	PR	49	2	0	Liver	Undefined	Undefined	C-67KE9M	0	0
B04_T1	B04	43	F	White	B	g	CHEK2	gCHEK2m	G12V	0	3	0.9					29	11.7	1	1	33.2	1	Adenocarcinoma	Head	II	Yes	Whipple	1	Oxaliplatin	7.2	PR	17	2.2	1	Pancreas, ovary	Undefined	Undefined	C-20WTXY	0	0.0005	0.0005
C02_T1	C02	58	F	Asian	C				G12D	1		4.9	21	20	6	47		11.6	1	1	19	1	Adenocarcinoma	Head	IV	No	0	1	Oxaliplatin	12.1	PR	18	3	0	Pancreas, liver	CR	-100	C-V1980M	NA
B10_T1	B10	61	F	White	B	g	ATM	gATMm	G12D	0	5	2.5	14	7	2	23	944	11	1	1	27	1	Adenocarcinoma	Head	IV	No	0	1	Oxaliplatin	6.3	PR	25	1.7	0	Pancreas, lymph nodes	SD	-22.4	C-VCH6NM	0.000266667	0	-0.000266667
B12_T1	B12	73	M	White	B	g	ATM	gATMm	G12D	1		3.3	12	8	12	32	155	8.8	1	1	18.1	1	Adenocarcinoma	Tail	IV	No	0	1	Oxaliplatin	3.3	PR	38	2.1	0	Pancreas, lung	SD	-22.3	C-2ALLP6	0	0	0
C10_T1	C10	65	F	White	C				G12R	1	2	6.6					334	8	1	1	23.8	1	Adenocarcinoma	Body	IV	No	0	1	Oxaliplatin	5.3	PR	36	8.2	1	Pancreas, liver	SD	-1.2	C-RKFKPH	0	0	0
C05_T1	C05	70	F	White	C				G12R	1	2	2.6	23	11	7	41	153	4.8	0	1	37.5	1	Adenocarcinoma	Tail	IV	No	0	1	Oxaliplatin	4.2	PR	1233	8.1	0	Pancreas, liver, lymph nodes	SD	-5.6	C-X3LP65	0.00065	0.0003625	-0.0002875
C06_T1	C06	67	F	Black	C				G12V	1	3	5.3	5	2	5	12	191	4.7	0	1	25.3	1	Adenocarcinoma	Body	IV	No	0	1	Oxaliplatin	7.9	PR	51	1.4	0	Pancreas, liver, lymph nodes	SD	2.7	C-MU9VP5	0.00042	8e-05	-0.00034
B14_T1	B14	62	F	White	B	g	ATM	gATMm	G12V	0		2.5	12	7	6	25		4	0	1	18.2	1	Adenocarcinoma	Body	IV	No	0	1	Oxaliplatin	5	PR	383	3.9	2	Pancreas, liver, adrenal	SD	5.6	C-EKP92C	0.000933333	0.0015	0.000566667
B07_T1	B07	66	M	White	B	g	CHEK2	gCHEK2m	G12D	0	3	3.3	18	9	18	45	86	4	0	1	11.6	1	Adenocarcinoma	Head	IV	No	0	1	Oxaliplatin	5.1	PR	16	3	0	Pancreas, liver	SD	-25.4	C-20X3A6	0	0.002875	0.002875
A25_T1	A25	74	M	White	A	g	BRCA2	gBRCA2m	ctDNA only	ctDNA only								4	0	1	11.1	1	Adenocarcinoma	Body	IV	No	0	1	Oxaliplatin	2.3	PR	57	1.3	1	Pancreas, lymph nodes	SD	-10.1	C-XL9D6F	0.0028	0.0089	0.0061
C07_T1	C07	72	F	White	C				G12V	1	1	4.4	8	7	6	21	470	4	0	1	10.4	1	Adenocarcinoma	Head	IV	No	0	1	Oxaliplatin	4.6	PR	7	11.2	0	Pancreas, liver, lymph nodes	SD	-21.7	C-DWPAFN	0	0.00636667	0.00636667
B13_T1	B13	67	M	White	B	g	MUTYH	gMUTYHm	G12D	0	not suitable for review	1.6	5	1	1	7	53	4	0	1	14.2	1	Adenocarcinoma	Tail	IV	No	0	1	Oxaliplatin	6.1	PR		23.5	1	Pancreas, liver	SD	11.2	C-06VCC5	0	0.011775	0.011775
A13_T1	A13	62	F	White	A	g	BRCA2	gBRCA2m	G12D	0		4.9	2	4	1	7	8	3.6	0	1	9.9	1	Adenocarcinoma	Head	IV	No	0	1	Oxaliplatin	3.9	PR	92	2.4	0	Pancreas, liver, peritoneum	SD	-27.9	C-2PAR9L	0.000375	0.001225	0.00085
C14_T1	C14	46	M	Asian	C				G12D	1	2	8.2	13	18	6	37		3.4	0	1	8.5	1	Adenocarcinoma	Head	IV	No	0	1	Oxaliplatin	8.6	PR	737	8.9	0	Pancreas, peritoneum	Undefined	Undefined	C-06RAKJ	0	0.003475	0.003475
A05_T1	A05	50	F	White	A	g	BRCA2	gBRCA2m	G12R	0	4	2.5	13	19	10	42	181	3.4	0	1	9	1	Adenocarcinoma	Body	IV	No	0	1	Oxaliplatin	5.03	PR	346	2	0	Pancreas, liver, lymph nodes	Undefined	Undefined	C-PFHLPX	0	0.0092
C03_T1	C03	70	M	White	C				G12V	1	4	2.6					27	3.3	0	1	10.4	1	Adenocarcinoma	Head	IV	No	0	1	Oxaliplatin	10.7	PR	144	1.3	0	Pancreas, peritoneum	SD	-1.8	C-L2L3WM	NA	0.000333333
A14_T1	A14	68	F	White	A	g	BRCA1	gBRCA1m	G12R	0								3.1	0	1	18.1	1	Adenocarcinoma	Tail	IV	No	0	1	Cisplatin	5.95	SD	14982	71	1	Pancreas, liver, lung, bone	SD	3.9	C-WUR9P6	0.0087	0.0056	-0.0031
A15_T1	A15	57	F		A	g	PALB2	gPALB2m	G12V	0	3	7.4	17	21	8	46	856	2.8	0	1	4.1	1	Adenocarcinoma	Tail	IV	No	0	1	Oxaliplatin	4.8	PR	10127	41.6	1	Pancreas, liver, lung, peritoneum	SD	-1.6	C-NE6H83	0.00195	0.01506	0.01311
C01_T1	C01	73	F	White	C				G12D	0	2	2.6	13	11	2	26		1.9	0	1	10.7	1	Adenocarcinoma	Body	IV	No	0	1	Oxaliplatin	4.6	PR	19	1.8	0	Pancreas, peritoneum, umbilicus	PD	-17	C-8C7DN5	0	0	0
A26_T1	A26	41	F	White	A	g	BRCA1	gBRCA1m	No DMP	No DMP								1.9	0	1	6	1	Adenocarcinoma	Head	III	No	0	1	Oxaliplatin	4.1	PR	18	2.7	0	Pancreas, liver	PD	109.4	C-3REXLX	0.01354
A02_T1	A02	74	M	White	A	g	BRCA2	gBRCA2m	G12V	0	4	6.6	22	18	26	66	238	1.9	0	1	9.6	1	Adenocarcinoma	Head	IV	No	0	1	Oxaliplatin	3.45	PR	19	2.5	0	Pancreas, liver	Undefined	Undefined	C-R9EEWC	0
A20_T1	A20	51	M	White	A	g	BRCA2	gBRCA2m	no DMP	no DMP								1.9	0	1	4.6	1	Adenosquamous	Head	IV	No	0	1	Oxaliplatin	4.9	PR	991	2.1	1	Pancreas, liver, peritoneum	PD	47.2	C-XXKJTU	0.0028

## Sheet: ED Fig 2
Cohort	POLAR_ID	WES_TMB	Purity	FGA	Ploidy	Neoantigen_Burden	Neoantigen_Quartile	nsSNVs	Total_Indel_Burden	Frameshift_Indel_Burden	totalMut	prop_SNV	prop_TIB	prop_FIB
A	A01	2.8	0.41	0.51	3.2	227	3	89	6	4	95	0.936842	0.0631579	0.0421053
A	A02	3.7	0.3	0.053	2.5	312	3	123	12	8	135	0.911111	0.0888889	0.0592593
A	A05	2.5	0.31	0.087	2	208	3	82	10	6	92	0.891304	0.108696	0.0652174
A	A07	2.2	0.25	0.036	1.8	193	3	71	5	4	76	0.934211	0.0657895	0.0526316
A	A08	4.6	0.43		3	420	4	131	23	18	154	0.850649	0.149351	0.116883
A	A10	3.1	0.78	0.383	1.9	404	4	106	12	10	118	0.898305	0.101695	0.0847458
A	A13	0.1	0.34	0	9.7	8	1	2	1	1	3	0.666667	0.333333	0.333333
A	A15	3.2	0.25	0.012	1.9	433	4	95	15	11	110	0.863636	0.136364	0.1
A	A22	1.1	0.2	0	1.9	79	2	40	2	2	42	0.952381	0.047619	0.047619
A	A23	4.2	0.86	0.184	1.8	348	4	127	15	13	142	0.894366	0.105634	0.0915493
A	A24	0.3	NA	0	2	13	1	9	1	1	10	0.9	0.1	0.1
A	A27	7.6	0.39	0.316	1.9	88	2	59	11	7	70	0.842857	0.157143	0.1
A	A28	2.4	0.27	NA	2	259	3	74	9	8	83	0.891566	0.108434	0.0963855
A	A29	2.4	0.21	0.006	2.2	303	3	83	9	8	92	0.902174	0.0978261	0.0869565
A	A31	4	0.37	0.152	1.9	470	4	132	12	11	144	0.916667	0.0833333	0.0763889
B	B02	0.8	0.67	0.378	1.8	57	1	29	2	1	31	0.935484	0.0645161	0.0322581
B	B03	1.2	0.21	0.077	1.8	132	2	40	7	5	47	0.851064	0.148936	0.106383
B	B04	0.8	0.3	0	2.1	36	1	26	0	0	26	1	0	0
B	B06	12.8	0.52	0.395	2.8	1807	4	401	34	29	435	0.921839	0.0781609	0.0666667
B	B07	1.6	0.74	0.469	1.8	126	2	62	1	1	63	0.984127	0.015873	0.015873
B	B08	4.4	0.63	0	1.9	338	3	145	13	10	158	0.917722	0.0822785	0.0632911
B	B10	1.3	0.33	0.131	1.9	123	2	42	4	2	46	0.913043	0.0869565	0.0434783
B	B11	4.1	0.48	0.488	3.3	424	4	148	3	3	151	0.980132	0.0198676	0.0198676
B	B12	2	0.87	0.273	1.9	181	3	68	5	4	73	0.931507	0.0684932	0.0547945
B	B13	0.6	0.18	0.001	2.7	60	2	20	1	1	21	0.952381	0.047619	0.047619
C	C01	1.2	0.22	0	1.7	94	2	41	1	0	42	0.97619	0.0238095	0
C	C03	0.4	NA	0.021	2	28	1	12	2	2	14	0.857143	0.142857	0.142857
C	C05	1.9	0.47	0.327	3.2	165	3	65	6	3	71	0.915493	0.084507	0.0422535
C	C06	1.7	0.6	0.22	1.6	139	2	59	2	2	61	0.967213	0.0327869	0.0327869
C	C07	5.3	0.72	0.274	1.8	612	4	195	7	5	202	0.965347	0.0346535	0.0247525
C	C08	0.7	0.16	0	2	23	1	20	1	1	21	0.952381	0.047619	0.047619
C	C09	1.3	0.23	0.015	1.9	144	2	43	2	1	45	0.955556	0.0444444	0.0222222
C	C10	2	0.71	0.147	1.9	387	4	65	8	7	73	0.890411	0.109589	0.0958904
C	C13	0.5	NA	0	2	30	1	22	3	3	25	0.88	0.12	0.12
C	C15	0.3	0.3	0.005	2.2	25	1	11	1	0	12	0.916667	0.0833333	0

## Sheet: ED Fig 3
Cohort	POLAR_ID	Neoantigen_Burden	TMB	IMPACT_HRD	PFS	PFS_event	CD3	CD3_CD8	CD68
A	A01	227	3.3	54	47.4	0
A	A02	312	11.5	66	1.9	1	1.72911	0	5.76369
A	A03				20.9	0	21.1268	7.04225	5.6338
A	A05	208	2.5	42	3.5	1
A	A07	193	5.8	61	33.5	0	0.210674	0	0.0702247
A	A08	420			31	0
A	A09		6.6	47	6.17	1	19.2308	7.69231	0
A	A10	404	1.6	49	25.3	0	9.48789	25.6451	13.2592
A	A10				25.3	0	22.5	10	2.5
A	A13	8	4.9	7	3.7	1
A	A15	433	7.4	46	2.83	1	6.81818	1.13636	11.3636
A	A15				2.83	1	9.86842	0.657895	15.1316
A	A16		9.1		8.3	1	2.71451	1.38846	5.36661
A	A18		4.9		9	1	0.778643	0.444939	4.11568
A	A19		4.1		6.3	1	2.15054	3.22581	4.30108
A	A20				1.97	1	3.20366	1.60183	24.0275
A	A20				1.97	1	47.0588	3.67647	3.67647
A	A22	79	4.9		4.1	1
A	A23	348	2	62	17.2	0
A	A24	13	1.6		1.37	1
A	A27	88	14		1.37	1
A	A28	259		30	13.9	1	0	0.955414	17.1975
A	A29	303	2.5	22	15	0
A	A31	470	5.8	67	5.3	1	9.16667	3.33333	2.5
A	A33				12.2	0	34.8485	2.42424	2.42424
B	B02	57	4.4	40	2	1	14.0741	0	0.246914
B	B02				2	1	21.4244	3.011	10.7701
B	B03	132	0.8	12	2.1	1	34.0426	18.4397	9.92908
B	B04	36	0.9		11.8	1	12.1439	30.8846	3.5982
B	B05				4.9	1	21.0191	0	5.09554
B	B06	1807	14.8	67	36.7	0	26.4706	3.92157	0.980392
B	B07	126	3.3	46	11.6	1
B	B08	338	4.9	49
B	B10	123	2.5	68	11.2	1	28	4	0
B	B10				11.2	1	45.283	3.14465	1.25786
B	B11	424	4.9	78	1.4	1
B	B12	181	3.3	32	9	1
B	B13		1.6	8	4.1	1	8.82852	0	14.601
C	C01	94	2.6	27	2	1	0	0	0
C	C05	165	2.6	41	4.9	1	4.11765	1.68067	13.6134
C	C06	139	5.3	12	4.7	1	2.5393	0.483676	11.6082
C	C08	23	4.1	3	1.3	1
C	C09	144	4.1	28	4.1	1	3.65101	0.778523	9.74497
C	C10	387	6.6		23.8	1
C	C12				2	1	4.8048	0.3003	6.60661
C	C13	30	3.3	3	2	1	0.574383	0.114877	6.20333
C	C13				2	1	1.23001	0.246002	3.32103
C	C14		8.2	37
C	C15	25	1.6	19	1.3	1	17.0398	0.248756	0
